# Supplementary material for: Reciprocal c-di-GMP signaling: Incomplete flagellum biogenesis triggers c-di-GMP signaling pathways that promote biofilm formation
Source: PLoS Genet. 2020 Mar 16;16(3):e1008703. doi: 10.1371/journal.pgen.1008703 (PMC7098655; doi:10.1371/journal.pgen.1008703)
Supplement: S1 Data — (XLSX) [file pgen.1008703.s011.xlsx]

## Sheet: Figure 1C
PvpsL-lux (Relative luminescence units x 10^4)
WT	flaA
31.5718	444.127
31.2628	432.208
25.6521	423.992
26.871	426.167
30.3081	459.322
31.6076	503.432

## Sheet: Figure 1D
pmol c-di-GMP/mg of protein
WT	flaA
1.38491	6.6745
2.03231	8.84075
1.45545	6.42558
1.37396	8.08211
1.40174	9.46706

## Sheet: Figure 1E
C-di-GMP reporter (Relative fluorescence Intensity)
WT	flaA
0.383673	3.42523
0.378885	3.2173
0.41259	3.46229
0.386037	3.82302
0.421507	3.8928
0.403864	3.47521

## Sheet: Figure 2B
PvpsL-lux (Relative luminescence units x 10^4)
WT	pomA	pomB	motX	motY
46.2754	36.5683	111.464	61.4582	69.9226
47.507	41.4707	119.104	63.4974	76.3568
42.5072	35.4038	92.0548	61.4709	71.4091
43.815	41.9729	95.5504	69.0977	71.5796
45.6376	33.6845	85.0524	61.9193	75.3156
46.3914	36.3465	91.6246	67.2615	79.0076

## Sheet: Figure 2C
C-di-GMP reporter (Relative fluorescence Intensity)
WT	pomA	pomB	motX	motY
0.424847	0.333052	0.330496	0.445848	0.502286
0.426321	0.338614	0.337916	0.46064	0.513978
0.416287	0.314368	0.314501	0.436231	0.483841
0.447365	0.316012	0.317905	0.450342	0.488731
0.418005	0.30504	0.330894	0.408078	0.466307
0.449317	0.31537	0.334404	0.409816	0.510197

## Sheet: Figure 2D
PvpsL-lux (Relative luminescence units x 10^4)
flaA	flaA pomA	flaA pomB	flaA motX	flaA motY
270.603	109.563	123.919	106.6	111.663
382.49	113.176	132.416	134.003	118.581
380.031	99.0235	107.94	99.5596	110.49
424.861	104.5	110.189	110.442	128.161
261.838	92.0352	103.218	107.249	105.424
289.889	106.352	104.067	113.342	118.818

## Sheet: Figure 2E
C-di-GMP reporter (Relative fluorescence Intensity)
flaA	flaA pomA	flaA pomB	flaA motX	flaA motY
2.80265	0.411081	0.423397	0.484327	0.728382
3.48607	0.425386	0.437155	0.50562	0.769317
3.91327	0.424715	0.443436	0.521848	0.761197
4.66387	0.42986	0.464713	0.522407	0.806838
3.60718	0.386001	0.411317	0.46179	0.702518
4.05717	0.419382	0.421041	0.493719	0.727289

## Sheet: Figure 5A-6F
C-di-GMP reporter (Relative fluorescence Intensity)
Time	WT	ΔmotX	ΔflaA	ΔflaA ΔmotX	ΔcdgALO	ΔflaA ΔcdgALO
0.00138889	1.43053	0.429775	2.06967	0.477551	1.40991	1.2808
0.0847222	1.84213	0.434978	2.12788	0.410345	1.48873	1.4554
0.168056	1.99735	0.438547	2.1762	0.394137	1.48213	1.59496
0.251389	2.47488	0.490521	2.18305	0.395604	1.44394	1.864
0.334722	2.13611	0.473684	2.17217	0.396923	1.45888	1.73431
0.418056	2.11811	0.511011	2.24385	0.406446	1.4065	2.00674
0.501389	1.95492	0.489552	2.26022	0.420139	1.36302	1.88994
0.584722	2.03386	0.46875	2.33016	0.416961	1.36047	1.7098
0.668056	1.93103	0.493534	2.2583	0.414003	1.30226	1.83427
0.751389	2.00385	0.549828	2.2652	0.433065	1.35196	1.87826
0.834722	2.09623	0.543716	2.36645	0.454545	1.25958	1.88614
0.918056	1.89028	0.526012	2.31524	0.461957	1.29286	1.83012
1.00139	2.04397	0.535053	2.36318	0.466852	1.30895	1.90166
1.08472	2.00711	0.569929	2.30675	0.478798	1.22464	1.94865
1.16806	1.78328	0.569231	2.38402	0.509067	1.19887	1.94615
1.25139	1.72619	0.606588	2.25698	0.517038	1.16723	1.77419
1.33472	1.74697	0.593688	2.33223	0.538945	1.11144	1.7256
1.41806	1.75663	0.593985	2.40331	0.516688	1.11836	1.8274
1.50139	1.7108	0.636364	2.4071	0.5	1.12865	1.99382
1.58472	1.72598	0.628821	2.31978	0.566964	1.17598	1.8885
1.66806	1.65992	0.62867	2.34204	0.535014	1.10772	1.70788
1.75139	1.69261	0.631111	2.36341	0.578695	1.05544	1.53068
1.83472	1.64368	0.688889	2.4381	0.573712	1.08414	1.6848
1.91806	1.59353	0.688312	2.35808	0.562093	1.14209	1.56347
2.00139	1.56868	0.694444	2.3297	0.584292	1.14073	1.61664
2.08472	1.62456	0.70751	2.33489	0.577689	1.2281	1.88564
2.16806	1.65679	0.716667	2.3767	0.597973	1.18936	1.70768
2.25139	1.58712	0.737916	2.40062	0.590643	1.12541	1.61661
2.33472	1.59195	0.755682	2.34462	0.614337	1.13241	1.52648
2.41806	1.59466	0.745	2.35287	0.645011	1.12654	1.48252
2.50139	1.58744	0.782609	2.34007	0.666667	1.19093	1.47876
2.58472	1.55093	0.78453	2.32963	0.677686	1.1285	1.61964
2.66806	1.50249	0.832278	2.32941	0.698565	1.10448	1.55424
2.75139	1.53774	0.831666	2.28364	0.672727	1.06809	1.50172
2.83472	1.58928	0.854054	2.30275	0.747082	1.09049	1.60874
2.91806	1.55108	0.843023	2.27284	0.726776	1.1938	1.40945
3.00139	1.56044	0.854135	2.28651	0.767587	1.13234	1.68397
3.08472	1.51811	0.904762	2.30827	0.754921	1.1158	1.54979
3.16806	1.50825	0.901235	2.28777	0.789474	1.14436	1.57049
3.25139	1.58242	0.920863	2.30041	0.788889	1.17282	1.59545
3.33472	1.56397	0.919355	2.28363	0.797521	1.16962	1.62622
3.41806	1.52036	0.930636	2.27615	0.865979	1.1559	1.53067
3.50139	1.48517	0.943038	2.29057	0.846389	1.09208	1.70073
3.58472	1.56263	0.973856	2.29464	0.83737	1.07683	1.56079
3.66806	1.56422	0.973856	2.25102	0.882022	1.09327	1.63274
3.75139	1.56942	1	2.29913	0.887387	1.12656	1.50068
3.83472	1.52297	0.986577	2.3301	0.911504	1.13078	1.64957
3.91806	1.54802	1.01782	2.29617	0.947368	1.10326	1.73059
4.00139	1.5475	1.02542	2.32688	0.970355	1.18739	1.54867
4.08472	1.54583	1.02703	2.32159	0.994624	1.14711	1.65363
4.16806	1.55249	1.06211	2.33601	0.99635	1.21918	1.6497
4.25139	1.57169	1.04598	2.26707	1.03919	1.19868	1.66113
4.33472	1.55191	1.09326	2.30357	1.01843	1.20066	1.5558
4.41806	1.64103	1.07879	2.33182	1.0783	1.17058	1.66548
4.50139	1.63694	1.10811	2.25081	1.0438	1.21887	1.60309
4.58472	1.63402	1.112	2.29434	1.11508	1.20471	1.67361
4.66806	1.60584	1.12172	2.29312	1.04663	1.25792	1.60481
4.75139	1.62205	1.11719	2.24678	1.14815	1.26582	1.64286
4.83472	1.62594	1.11905	2.26374	1.16602	1.30095	1.8119
4.91806	1.69365	1.16561	2.28365	1.15924	1.30621	1.62527
5.00139	1.66667	1.16541	2.27411	1.17791	1.24541	1.82456
5.08472	1.6872	1.16667	2.2701	1.16923	1.28924	1.58846
5.16806	1.71646	1.15528	2.32216	1.21893	1.27856	1.6555
5.25139	1.68212	1.17857	2.35	1.225	1.35927	1.66291
5.33472	1.69655	1.20667	2.28058	1.23782	1.33556	1.67861
5.41806	1.66364	1.19531	2.32538	1.26455	1.38859	1.71429
5.50139	1.70408	1.22764	2.37244	1.24691	1.35269	1.78142
5.58472	1.76923	1.22561	2.40314	1.2287	1.41824	1.75138
5.66806	1.82511	1.23134	2.34706	1.28205	1.38418	1.8589
5.75139	1.78672	1.26241	2.37008	1.28977	1.32304	1.69725
5.83472	1.69753	1.2619	2.34225	1.28821	1.427	1.8105
5.91806	1.69863	1.28947	2.40314	1.33333	1.39009	1.97925
6.00139	1.75497	1.26966	2.36204	1.34375	1.41218	1.8694

## Sheet: Figure 5B
Surface MSHA level (Hemagglutination titer)
WT	mshA	flaA	motX	flaAmotX
32	0	24	8	16
32	0	32	16	16
32	0	64	16	16
48	0	64	16	16
16	0	64	16	16

## Sheet: Figure 5C
Number of attached cells
WT	flaA	motX	flaAmotX
1505	782	337	188
941	811	491	303
1004	1427	344	236
845	1563	736	344

[truncated: 11 more sheets: Figure 6B, Figure 6C, Figure 6D, Figure 6E, Figure 7B, Figure 7C, Figure 8B, S1 TABLE, Figure 9B, Figure S6A, Figure S6B]
